# Supplementary material for: Release of Exosomal PD-L1 in Bone and Soft Tissue Sarcomas and Its Relationship to Radiotherapy
Source: Cancers (Basel). 2024 Jul 8;16(13):2489. doi: 10.3390/cancers16132489 (PMC11240571; doi:10.3390/cancers16132489)
Supplement: Supplementary file 1 [file cancers-16-02489-s001.zip]

Archive with 1 entries (1 files):
- cancers-2732608-supplementary.pdf
